# Supplementary material for: QSAR Studies, Synthesis, and Biological Evaluation of New Pyrimido-Isoquinolin-Quinone Derivatives against Methicillin-Resistant Staphylococcus aureus
Source: Pharmaceuticals (Basel). 2023 Nov 17;16(11):1621. doi: 10.3390/ph16111621 (PMC10675065; doi:10.3390/ph16111621)
Supplement: Supplementary file 1 [file pharmaceuticals-16-01621-s001.zip]

Archive with 1 entries (1 files):
- pharmaceuticals-2712095-supplementary.pdf
